# Supplementary material for: Pathogen-Specific T Cell Polyfunctionality Is a Correlate of T Cell Efficacy and Immune Protection
Source: PLoS One. 2015 Jun 5;10(6):e0128714. doi: 10.1371/journal.pone.0128714 (PMC4457486; doi:10.1371/journal.pone.0128714)
Supplement: S1 Table — The dynamic table automatically calculate polyfunctionality index values for each sample upon modification of q- and φ-values. Further explanation can be found in the abbreviation datasheet included. (XLSX) [file pone.0128714.s003.xlsx]

## Sheet: PI_Output
Funky Cells Data Miner
Produced by Funky Cells
Copyright : Funky Cells
www.FunkyCells.com
Clear memory stored in workbook and deletes worksheet.
Standard delete function will not clear memory, which may result in large file size.
User : Martin Larsen, Funky Cells
Analysis Date : 02-19-2015
Source Worksheet : HIV
					Categories		Variables
Parameters	Weights			Sample #	Clone	Antigen	%Killing	P_Index
q	1			1	G12C	6	57.6578	74.6136
CD107	0			2	G12C	7	59.5258	59.5512
IFN	0			3	G12C	8	51.3352	47.2185
IL2	0			4	G12C	9	32.2716	36.2866
Mip	0			5	G12C	10	2.86193	9.04386
TNF	0			6	G12C	11	-1.49683	2.38914
				7	G12C	12	1.28128	0.549668
Overlay	Sum	Ignore		8	G12C	13	-1.64052	0.874419
				9	G12C	0	0.032305	0.973025
				10	G10A	6	44.821	69.1844
				11	G10A	7	50.5209	61.8623
				12	G10A	8	49.3713	52.2977
				13	G10A	9	12.9206	45.0711
				14	G10A	10	-0.586756	11.9913
				15	G10A	11	-3.70016	1.12283
				16	G10A	12	-1.54472	0.338651
				17	G10A	13	-3.17327	0.277211
				18	G10A	0	-2.14828	0.193957
				19	C2A	6	33.5169	73.336
				20	C2A	7	33.1337	69.72
				21	C2A	8	43.8151	63.808
				22	C2A	9	24.6078	49.443
				23	C2A	10	3.67621	23.2341
				24	C2A	11	-1.16154	6.17495
				25	C2A	12	-2.93378	1.33397
				26	C2A	13	-4.84972	0.604074
				27	C2A	0	-2.39057	0.780597
				28	F9A	6	61.5854	73.6486
				29	F9A	7	68.1954	68.5617
				30	F9A	8	50.1856	57.5295
				31	F9A	9	8.60975	41.2868
				32	F9A	10	-0.395162	10.1239
				33	F9A	11	-1.01784	1.15245
				34	F9A	12	0.0838223	0.518014
				35	F9A	13	-0.969944	0.42299
				36	F9A	0	0.613794	0.642638
				37	D8B	6	15.2197	27.8783
				38	D8B	7	7.31649	21.5947
				39	D8B	8	1.32918	13.3583
				40	D8B	9	-2.83798	2.70461
				41	D8B	10	-0.826248	1.05022
				42	D8B	11	-1.40103	1.00491
				43	D8B	12	0.179619	0.9819
				44	D8B	13	-0.347264	0.997307
				45	D8B	0	0.177677	0.86071
				46	H8B	6	37.4446	47.2688
				47	H8B	7	29.5414	33.6563
				48	H8B	8	4.63418	15.4013
				49	H8B	9	-0.251467	4.8296
				50	H8B	10	-1.68842	2.50963
				51	H8B	11	-2.55059	1.62072
				52	H8B	12	-0.395162	1.94338
				53	H8B	13	-1.16154	1.94333
				54	H8B	0	1.04991	1.6983
				55	C12C	6	79.0684	73.2339
				56	C12C	7	69.1055	60.6455
				57	C12C	8	60.7233	50.3788
				58	C12C	9	38.1631	40.3885
				59	C12C	10	3.24512	14.4901
				60	C12C	11	-0.395162	1.1516
				61	C12C	12	-1.59262	0.395076
				62	C12C	13	-1.20944	0.319579
				63	C12C	0	0.468422	0.241426
				64	G11C	6	65.1299	69.0231
				65	G11C	7	64.7946	58.7991
				66	G11C	8	61.777	41.0013
				67	G11C	9	31.2657	34.1176
				68	G11C	10	7.22069	5.73093
				69	G11C	11	-1.73632	1.45993
				70	G11C	12	0.850198	0.624256
				71	G11C	13	0.419112	0.581545
				72	G11C	0	-0.549184	0.585771
				73	E2C	6	61.4417	65.5874
				74	E2C	7	64.8904	58.5097
				75	E2C	8	61.346	51.6765
				76	E2C	9	20.297	38.5594
				77	E2C	10	3.10142	10.1674
				78	E2C	11	0.46701	1.26445
				79	E2C	12	-0.443061	0.734844
				80	E2C	13	-1.06574	0.931554
				81	E2C	0	0.516879	0.692648
				82	G10H	5	54.5923	76.7034
				83	G10H	6	51.0478	67.662
				84	G10H	7	23.7457	46.6234
				85	G10H	8	0.945994	26.5171
				86	G10H	9	-3.07748	7.54139
				87	G10H	10	-2.98168	1.099
				88	G10H	11	-3.02958	0.860981
				89	G10H	12	-1.97581	0.767476
				90	G10H	13	1.08969	0.97376
				91	G10H	0	-3.45663	27.1491
			Sample #	(All)
			Average of P_Index	Antigen
			Clone	0	5	6	7	8	9	10	11	12	13	Grand Total
			C12C	0.241426		73.2339	60.6455	50.3788	40.3885	14.4901	1.1516	0.395076	0.319579	26.805
			C2A	0.780597		73.336	69.72	63.808	49.443	23.2341	6.17495	1.33397	0.604074	32.0483
			D8B	0.86071		27.8783	21.5947	13.3583	2.70461	1.05022	1.00491	0.9819	0.997307	7.82567
			E2C	0.692648		65.5874	58.5097	51.6765	38.5594	10.1674	1.26445	0.734844	0.931554	25.3471
			F9A	0.642638		73.6486	68.5617	57.5295	41.2868	10.1239	1.15245	0.518014	0.42299	28.2096
			G10A	0.193957		69.1844	61.8623	52.2977	45.0711	11.9913	1.12283	0.338651	0.277211	26.9266
			G10H	27.1491	76.7034	67.662	46.6234	26.5171	7.54139	1.099	0.860981	0.767476	0.97376	25.5898
			G11C	0.585771		69.0231	58.7991	41.0013	34.1176	5.73093	1.45993	0.624256	0.581545	23.5471
			G12C	0.973025		74.6136	59.5512	47.2185	36.2866	9.04386	2.38914	0.549668	0.874419	25.7222
			H8B	1.6983		47.2688	33.6563	15.4013	4.8296	2.50963	1.62072	1.94338	1.94333	12.319
			Grand Total	3.38182	76.7034	64.1436	53.9524	41.9187	30.0229	8.94405	1.8202	0.818724	0.792577	23.4577
#NAME?	#NAME?	#NAME?	#NAME?

## Sheet: Abbreviations
Antigen	Refers to peptide concentration (10^-x M)

## Sheet: Source
CD107+IFN+IL2+Mip+TNF+	CD107+IFN+IL2+Mip+TNF-	CD107+IFN+IL2+Mip-TNF+	CD107+IFN+IL2+Mip-TNF-	CD107+IFN+IL2-Mip+TNF+	CD107+IFN+IL2-Mip+TNF-	CD107+IFN+IL2-Mip-TNF+	CD107+IFN+IL2-Mip-TNF-	CD107+IFN-IL2+Mip+TNF+	CD107+IFN-IL2+Mip+TNF-	CD107+IFN-IL2+Mip-TNF+	CD107+IFN-IL2+Mip-TNF-	CD107+IFN-IL2-Mip+TNF+	CD107+IFN-IL2-Mip+TNF-	CD107+IFN-IL2-Mip-TNF+	CD107+IFN-IL2-Mip-TNF-	CD107-IFN+IL2+Mip+TNF+	CD107-IFN+IL2+Mip+TNF-	CD107-IFN+IL2+Mip-TNF+	CD107-IFN+IL2+Mip-TNF-	CD107-IFN+IL2-Mip+TNF+	CD107-IFN+IL2-Mip+TNF-	CD107-IFN+IL2-Mip-TNF+	CD107-IFN+IL2-Mip-TNF-	CD107-IFN-IL2+Mip+TNF+	CD107-IFN-IL2+Mip+TNF-	CD107-IFN-IL2+Mip-TNF+	CD107-IFN-IL2+Mip-TNF-	CD107-IFN-IL2-Mip+TNF+	CD107-IFN-IL2-Mip+TNF-	CD107-IFN-IL2-Mip-TNF+	CD107-IFN-IL2-Mip-TNF-
2.24982	0	0	0	78.8937	4.23966	0.0519958	0	0.0519958	0.0519958	0	0	3.24974	2.09983	0.099992	0.36997	0.0519958	0	0	0	3.92969	1.56987	0	0	0	0	0	0	0.729942	1.88985	0	0.469962
0.619963	0.0519969	0	0	46.5972	9.55943	0	0.0519969	0	0	0	0	6.24963	8.62948	0.099994	0.409975	0	0	0	0	4.85971	4.59972	0.149991	0.309981	0	0	0	0	1.95988	14.2991	0.0519969	1.49991
0.189975	0	0	0	16.1979	5.45929	0	0	0.30996	0.189975	0	0	17.7977	35.8953	0.129983	0.939878	0	0	0	0	0.939878	1.37982	0	0.0629918	0	0	0	0	1.31983	17.4977	0	1.68978
0.0639962	0	0	0	2.48985	1.20993	0	0	0.379977	0.129992	0	0	18.4989	40.4976	0	0.189989	0	0	0	0	0.319981	0.189989	0.0639962	0.129992	0.0639962	0	0	0	1.33992	24.3985	0.0639962	9.9694
0	0	0	0	0.083995	0	0	0.083995	0.083995	0.083995	0	0	2.09987	8.3995	0	0.759954	0	0	0	0	0	0.33998	0	0.249985	0	0	0	0	0.419975	18.4989	0	68.8959
0	0	0	0	0	0	0	0	0.0339878	0	0	0	0.239914	2.02927	0	0.299892	0	0	0	0	0	0.0339878	0	0.169939	0	0	0	0.169939	0.0679755	6.01783	0.169939	90.7673
0	0	0	0	0	0	0	0	0	0	0	0	0.0409902	0.0819803	0	0.739822	0	0	0	0	0	0	0.119971	0.24994	0	0.0409902	0	0.489882	0	0.659842	0	97.5766
0	0	0	0	0.0370093	0	0	0.150038	0	0	0	0	0.0370093	0.0740185	0	0.52013	0	0	0	0	0	0.150038	0.0370093	0.92023	0	0	0	0.52013	0	1.11028	0.220055	96.2241
0	0	0	0	0	0	0	0.0559899	0	0	0	0	0	0.509908	0	0.849847	0	0	0	0	0.0559899	0.169969	0	0.509908	0	0	0	0.0559899	0	1.46974	0.339939	95.9827
10.3944	0	0.0569692	0	54.8704	8.41546	1.58914	1.87899	0	0.0569692	0	0	1.92896	2.61859	0.569692	4.31767	0.339816	0	0	0	4.20773	2.61859	0.339816	0.509725	0	0	0	0	0.569692	1.98893	0.279849	2.44868
7.27189	0.0510133	0.100026	0	43.3113	7.88205	0.710185	1.22032	0	0.0510133	0	0	2.54066	3.861	0.760198	3.66095	0.510133	0	0.0510133	0	8.29216	7.98208	0.250065	0.560146	0	0	0	0.0510133	0.920239	3.861	0.360094	5.74149
2.44971	0.179978	0	0	29.0965	10.9987	0.139983	0.229972	0.139983	0.0459945	0	0	2.39971	7.93905	0.0459945	1.56981	0.139983	0	0	0	9.37887	13.5984	0	0.319962	0	0	0	0	1.88977	12.5985	0.229972	6.60921
0.410074	0.0550099	0.0270049	0	18.3033	6.62119	0.0550099	0.0270049	0.140025	0.0820148	0	0	9.90178	17.7032	0.0820148	0.490088	0.140025	0	0	0	7.03127	3.78068	0	0.160029	0.0270049	0	0	0.0270049	5.09092	23.3042	0.140025	6.40115
0.0180011	0	0.0180011	0	0.980059	0.490029	0	0	0.0360022	0.0730044	0	0	1.6801	6.21037	0.0360022	0.310019	0	0	0	0	0.240014	0.580035	0.0180011	0.0550033	0	0.0550033	0	0.0550033	1.6201	30.6018	0.220013	56.7034
0	0	0	0	0	0	0	0	0	0.0169944	0	0	0.0329891	0.199934	0	0.149951	0	0	0	0	0	0.0329891	0	0.369878	0	0	0	0.219927	0.0499835	3.82874	0.329891	94.7687
0	0	0	0.0149934	0	0.0149934	0	0	0	0	0	0	0.0149934	0.0299868	0	0.0589741	0	0	0	0.0149934	0	0	0	0.119947	0	0.0149934	0	0.209908	0	0.829635	0.219903	98.4567
0	0	0	0	0.0110004	0	0	0	0	0	0	0	0	0.0230009	0	0.0790032	0	0	0	0	0	0.0230009	0	0.0790032	0	0	0	0.150006	0.0110004	0.680027	0.24001	98.7039
0	0	0	0	0	0	0.0119974	0	0	0	0	0	0	0.0239947	0	0.0979784	0	0	0	0	0	0	0	0.0979784	0	0	0	0.17996	0	0.309932	0.199956	99.0782
3.83	0	0.06	0	75.8	4.25	0.96	0.54	0	0	0	0	3.89	2.04	1.02	3.47	0.12	0	0	0	1.08	0.42	0.06	0.24	0	0	0	0	0.36	0.48	0	1.38
3.69	0	0	0	69.1	4.1	0.82	0.33	0.16	0	0	0	4.91	2.46	0.82	3.77	0	0	0	0	2.13	1.23	0	0.33	0	0	0	0	0.66	1.88	0.25	3.36
2.40101	0	0	0	56.9239	5.20218	0.0560235	0	0	0	0	0	5.4823	3.52148	0.730307	1.68071	0	0	0	0	6.6628	3.97167	0.0560235	0.0560235	0	0	0	0	1.9008	4.752	0.280118	6.32266
0.149933	0	0	0	28.5871	4.34804	0	0.048978	0.0979559	0	0	0	11.2949	8.54615	0.28987	1.02954	0	0	0	0	8.45619	2.73877	0.0979559	0.19991	0	0	0	0	8.25628	18.0919	0.149933	7.61657
0.0429875	0	0	0	2.38931	0.519849	0	0	0	0	0	0	6.67806	9.6672	0.0429875	0.219936	0	0	0	0	1.12967	0.299913	0	0.0429875	0	0	0	0	6.75804	47.4862	0.129962	24.5929
0	0	0	0	0.0339942	0.0339942	0	0.0339942	0	0.0339942	0	0	0.829859	1.89968	0.0339942	0.139976	0	0	0	0	0.0339942	0.0689883	0	0.209964	0	0	0	0.0339942	0.859854	21.5963	0.169971	73.9874
0	0	0	0	0	0	0	0	0	0.0259995	0	0	0.0789984	0.0789984	0	0.0789984	0	0	0	0	0	0.0259995	0	0.129997	0	0	0	0.389992	0.0529989	4.01992	1.41997	93.6981
0	0	0	0	0.023987	0.023987	0	0	0	0	0	0	0	0	0.023987	0.0959482	0	0	0	0	0	0.023987	0	0.0479741	0	0	0	0.023987	0	1.98893	0.599676	97.1475
0	0	0	0	0	0	0	0.0389899	0	0	0	0	0	0	0	0.199948	0	0	0	0	0	0	0	0.349909	0	0	0	0.0779797	0.0389899	2.45936	0.659828	96.175
8.55914	0	0.119988	0	69.4931	3.22968	0.119988	0.249975	0.249975	0	0	0	4.70953	2.72973	0.369963	2.60974	0	0	0	0	2.22978	0.869913	0.119988	0	0	0	0	0	0.989901	1.85981	0	1.48985
5.26105	0	0	0	61.8124	3.40068	1.24025	0.460092	0.310062	0.15003	0	0	6.65133	4.64093	0.310062	2.47049	0.15003	0	0	0	4.0208	0.930186	0	0.770154	0	0	0	0	0.930186	3.09062	0.15003	3.25065
1.18024	0	0	0	42.2084	3.45069	0.180036	0.360072	0.45009	0	0	0	11.8024	8.64173	0.180036	2.27045	0	0	0	0	6.45129	3.09062	0	0	0	0	0	0	4.64093	9.36187	0	5.73115
0.420277	0.0320211	0	0	12.7084	1.92127	0	0	0.420277	0.160106	0	0	15.9105	13.9092	0.130086	0.540357	0.0640423	0	0	0	4.63306	1.98131	0	0.0640423	0.0960634	0.0640423	0	0	11.7077	27.0178	0.0640423	8.15538
0.0139976	0	0	0	0.369937	0.0679884	0	0	0.0139976	0.0819861	0	0	2.01966	3.76936	0	0.159973	0	0	0	0	0.259956	0.179969	0	0.159973	0.0139976	0.0949839	0	0.309947	2.46958	27.7953	0.229961	61.9895
0	0.0109967	0	0	0	0	0	0	0	0	0	0	0.0219934	0.169949	0	0.0219934	0	0.0109967	0	0.0109967	0	0	0	0.329901	0.0109967	0.0329901	0	0.739778	0.0989703	3.40898	0.459862	94.6716
0	0	0	0	0	0	0	0	0	0	0	0	0.010996	0.010996	0	0.0219921	0	0	0	0	0	0	0	0.149946	0	0.010996	0	0.659762	0.010996	1.15958	0.49982	97.4649
0	0	0	0	0	0	0	0	0	0	0	0	0	0.0590266	0	0.0470212	0	0	0	0	0	0	0	0.0590266	0	0	0	0.620279	0	0.880396	0.390176	97.9441
0	0	0	0	0	0	0	0	0	0	0	0	0	0.0430159	0	0.0640237	0	0	0	0.0210078	0	0.0210078	0	0.660244	0	0	0.0430159	0.5402	0.0210078	1.14042	0.510189	96.9359
0.160027	0.041007	0	0	2.79047	3.38057	0	0	0.100017	0.0610104	0	0	3.28056	10.8018	0.100017	0.770131	0	0	0	0	1.7903	6.13104	0	0.0610104	0	0.0200034	0	0	2.83048	60.7103	0.0200034	6.95118
0.0139922	0.0139922	0	0	0.519709	0.99944	0	0	0	0	0	0	1.15935	5.46694	0	0.469737	0	0	0	0	0.879507	3.79787	0	0.0279843	0	0.0699608	0	0	2.39866	72.5594	0.129927	11.4936
0	0	0	0	0.0329914	0.0549857	0	0.0109971	0	0	0	0	0.179953	0.719813	0	0.0989743	0	0	0	0	0.239938	1.1397	0	0.0219943	0	0.0329914	0	0.0329914	1.22968	58.6847	0.129966	37.3903
0	0	0	0	0	0	0	0	0	0	0	0	0	0.0160048	0	0.0470141	0	0.0160048	0	0	0	0.230069	0	0.20006	0	0.0310093	0	0.20006	0.140042	11.6035	0.590177	86.9261
0	0	0	0	0	0	0	0.0180072	0	0	0	0	0	0.0180072	0	0.0710284	0	0	0	0	0	0.0530212	0	0.280112	0	0	0	0.120048	0	4.16166	0.440176	94.8379
0	0	0	0	0	0	0	0	0	0	0	0	0	0	0	0.0449962	0	0	0	0	0	0.0519956	0.00648945	0.139988	0	0.0189984	0	0.0969918	0.0389967	4.08965	0.419964	95.0919
0	0	0	0	0	0	0	0	0	0	0	0	0	0	0.00585938	0.075992	0	0.00585938	0	0	0	0.0229976	0	0.149984	0	0.00585938	0	0.0409957	0.0529944	4.08957	0.359962	95.1899
0	0	0	0	0	0	0	0	0	0	0	0.00642718	0	0	0	0.0839632	0	0	0	0	0	0.0129943	0.00642718	0.169925	0	0	0	0.0449803	0.0189917	4.28812	0.309864	95.0583
0	0	0	0	0	0	0	0	0	0	0	0	0	0.0190068	0	0.0760274	0	0	0	0	0	0	0	0.025009	0	0	0	0.0950342	0.0190068	3.79136	0.240086	95.7345
2.49875	0.053973	0	0	15.8921	3.77811	0.189905	0.081959	0.189905	0.109945	0	0	4.48776	4.31784	0.329835	1.84908	0.709645	0.081959	0	0	19.5902	9.78511	0.109945	0.45977	0.081959	0	0	0	9.81509	19.99	0.329835	5.26737
0.340133	0.023009	0	0	5.54216	3.38132	0.0910355	0.0680265	0.0450176	0	0	0	3.00117	5.95232	0.140055	1.68066	0.18007	0.0450176	0	0	11.7046	8.7134	0.110043	0.430168	0.0450176	0.0910355	0	0.023009	7.81305	40.3157	0.390152	9.87385
0	0	0	0	0.490284	0.750435	0	0.0260151	0	0	0	0	0.520302	3.54205	0.0260151	0.650377	0	0	0	0	1.14066	2.38138	0.0260151	0.230133	0	0.0520302	0	0.0520302	1.58092	51.3298	0.280162	36.9214
0.0120035	0	0	0	0.0730212	0.0610177	0	0	0	0	0	0	0.0730212	0.570165	0	0.180052	0	0.0120035	0	0.0120035	0.0610177	0.260075	0	0.150044	0	0.0370107	0	0.120035	0.31009	20.1058	0.24007	77.7225
0	0	0	0	0	0.0170015	0	0	0	0	0	0	0.0510046	0.160014	0	0.22002	0	0	0	0	0.0170015	0.100009	0	0.210019	0	0.0260023	0	0.160014	0.100009	10.5009	0.430039	88.0079
0	0	0	0	0	0	0	0	0	0	0	0	0	0.0369965	0	0.0739929	0	0	0	0	0.00926912	0.0649938	0.00926912	0.179983	0	0	0	0.189982	0.0649938	6.99933	0.279973	92.0912
0	0	0	0	0	0	0	0.00757999	0	0	0	0	0.03	0.0379999	0	0.16	0	0	0	0	0.00757999	0.0449999	0	0.0909999	0	0.0829999	0	0.23	0.0679999	8.36999	0.27	90.5999
0	0	0	0	0	0	0	0	0	0	0	0.00642104	0	0.0840136	0	0.130021	0	0	0	0	0.00642104	0.0510082	0	0.0390063	0	0.0190031	0	0.270044	0.0580094	8.63139	0.190031	90.5146
0	0	0	0	0	0	0	0	0	0	0	0	0	0.0590254	0.00591255	0.150065	0	0	0	0	0	0.0240103	0	0.0410177	0	0.0120052	0	0.095041	0.0300129	7.77335	0.170073	91.6395
4.63662	0.0989278	0	0	72.0474	10.5923	0.809409	0.789424	0.0329759	0	0	0	0.719475	1.21911	0.199854	1.69876	0	0	0	0	1.7787	2.39825	0.0159883	0.229832	0	0	0	0	0.0819402	1.19912	0.0329759	1.41896
2.4697	0.219974	0	0.0199976	44.5946	23.0972	0.179978	0.689917	0	0	0	0.0199976	0.889893	3.86954	0.0809903	1.99976	0.0199976	0	0	0	1.6798	8.05903	0.0399952	0.689917	0	0	0	0	0.0609927	5.58933	0.0199976	5.70931
0.820459	0.180101	0	0	19.3108	34.8195	0.0710398	0.990555	0.0530297	0.0350196	0	0	1.13063	8.63484	0.0890499	2.69151	0.0180101	0	0	0	1.47082	11.9067	0.0350196	0.690387	0	0	0	0	0.110062	9.9956	0.0530297	6.89386
0.279818	0.119922	0	0	9.89357	19.4873	0.0109929	0.0329786	0.0439714	0.0979363	0	0	3.65762	22.4854	0.0439714	0.839454	0	0	0	0	1.51901	7.43517	0	0.0869435	0	0.0219857	0	0	0.789487	23.3848	0.0659571	9.70369
0	0	0	0	0.610309	1.30066	0	0.0230116	0	0.0230116	0	0	1.44073	10.6054	0.00781395	0.340172	0	0	0	0	0.200101	1.02052	0	0.230116	0	0.00781395	0	0.00781395	0.750379	35.518	0.190096	47.7241
0	0	0	0	0.00423068	0.00846137	0	0	0.00423068	0	0	0	0.0510082	0.490079	0.00423068	0.160026	0	0	0	0.00846137	0	0.0800129	0.00423068	0.340055	0	0	0	0.0170027	0.0420068	3.51057	0.260042	95.0154
0	0	0	0	0	0.00425189	0	0	0	0	0	0	0.00425189	0.0680303	0.00425189	0.0890396	0	0	0	0	0	0.0170076	0.00425189	0.280125	0	0	0	0.0260116	0.00850378	1.07048	0.280125	98.1437
0	0	0	0	0	0	0	0	0	0	0	0	0.0130023	0.0340061	0	0.0640114	0	0.00429077	0	0	0.00429077	0.017003	0.00429077	0.120021	0	0	0	0.00429077	0.017003	0.900161	0.300054	98.5176
0	0	0	0	0	0.00430157	0	0.00430157	0	0	0	0	0	0.0130047	0	0.0560205	0	0	0	0	0	0.0130047	0.00430157	0.120044	0	0	0	0.00859314	0	0.730267	0.210077	98.8361
9.31739	0	0	0	59.5833	5.48846	1.34962	1.80949	0.0519854	0	0	0	1.70952	1.85948	0.669812	2.27936	0.0519854	0	0	0	4.08886	2.11941	0.259927	0.719798	0	0.0519854	0	0.0519854	1.13968	2.68925	0.309913	4.39877
6.10969	0.719964	0.0449978	0.0449978	41.6979	12.1994	0.40998	0.629969	0.179991	0.229989	0.0449978	0.0449978	2.52987	4.92975	0.229989	2.57987	0.0449978	0.0899955	0	0	3.20984	5.19974	0.139993	1.03995	0	0.0899955	0	0	1.12994	7.59962	0.40998	8.41958
1.43123	0.950818	0	0	14.0121	17.1147	0.0910783	0.550473	0.0610525	0.270232	0	0.0610525	2.59223	14.9128	0.150129	2.47213	0	0.120103	0	0	2.01173	7.9068	0.0300258	0.880757	0	0.210181	0	0.0910783	0.700603	18.5159	0.150129	14.7127
0.369797	0.279846	0	0	4.59747	9.10499	0	0	0.259857	0.939483	0	0.0569687	3.65799	28.0846	0	0.539703	0.0279846	0.0849533	0	0	1.4492	3.31818	0	0.10994	0.0279846	0.39978	0	0.0569687	1.819	34.0813	0.139923	10.5942
0	0.00845208	0	0	0.085021	0.150037	0	0	0.0250062	0.0930229	0	0	0.250062	3.47086	0.00845208	0.300074	0	0	0	0.00845208	0.0170042	0.260064	0	0.290072	0	0.140035	0	0.620153	0.210052	16.8041	0.440108	76.8189
0	0	0	0	0	0	0	0	0	0	0	0	0.0390038	0.240023	0	0.150015	0	0.00974095	0	0	0	0.0970095	0.0190019	0.660065	0.00974095	0.0680067	0.00974095	0.790077	0.0580057	4.01039	0.530052	93.3091
0	0	0	0	0	0	0	0	0	0	0	0	0	0.0300037	0	0.0520064	0	0	0	0	0.0073809	0.0590072	0.0220027	0.41005	0	0	0	0.960118	0.0073809	0.970119	0.470058	97.0119
0	0	0	0	0	0	0	0	0	0	0	0	0.00585126	0.0290062	0	0.00585126	0	0	0	0.0180039	0	0.0230049	0	0.230049	0	0.0120026	0.0290062	0.910195	0.00585126	1.16025	0.350075	97.2209
0	0	0	0	0	0	0	0.00443899	0	0	0	0	0	0.00443899	0	0.0759827	0	0	0	0.0179959	0	0.0309929	0.00443899	0.259941	0	0.0269939	0.012997	1.26971	0.00443899	0.639854	0.469893	97.1779
3.65963	0	0	0	58.8941	7.24928	0.879912	0.919908	0.039996	0	0	0	2.14979	3.13969	0.679932	2.74973	0.119988	0	0	0	4.85951	4.25957	0.19998	0.279972	0	0	0	0	0.959904	4.41956	0.239976	4.29957
4.01072	0.210038	0.0410074	0	43.3078	10.6019	0.0830149	0.330059	0	0	0	0	1.20022	3.80068	0.0410074	1.86033	0.0830149	0.0410074	0	0	5.541	11.6021	0.0830149	0.290052	0	0	0	0	1.24022	9.01162	0.170031	6.45116
3.75041	0.280031	0	0	31.8035	10.1011	0.0250028	0.0760084	0.0250028	0	0	0	1.14013	3.80042	0.0510056	1.11012	0.230025	0.0760084	0	0	6.84075	14.3016	0.0510056	0.860095	0	0.130014	0	0.0250028	1.04011	14.7016	0.130014	9.45104
0.570399	0.10007	0	0	15.711	8.44591	0	0.0340238	0.0340238	0.10007	0	0	2.94206	7.87551	0	0.30021	0.10007	0.0340238	0	0	5.88412	9.25648	0	0.170119	0.0340238	0.240168	0	0.0340238	2.30161	33.8237	0.10007	11.9083
0.0630076	0	0	0	0.42005	0.190023	0.0210025	0	0	0.0630076	0	0	0.570068	2.87034	0	0.0630076	0	0.0210025	0	0.042005	0.0840101	0.510061	0.0210025	0.110013	0	0.460055	0	0.970116	0.930112	34.5041	0.680082	57.4069
0	0.0159955	0	0	0	0	0	0	0	0	0	0	0	0.139961	0	0.109969	0	0	0	0	0.0159955	0.0479866	0.031991	0.299916	0	0.0159955	0.0159955	0.809773	0.0639821	3.62898	0.729796	94.0737
0	0	0	0	0	0	0	0	0	0	0	0	0	0	0.0130008	0.0540032	0	0	0	0	0	0.0130008	0	0.230014	0	0.0270016	0	1.15007	0.0270016	1.14007	0.940056	96.4058
0	0	0	0	0	0	0	0.0280106	0	0	0	0	0	0.0280106	0	0.0280106	0	0	0	0	0	0.0140053	0	0.250095	0	0.0550209	0.0410156	1.34051	0.0280106	1.90072	0.750285	95.5363
0	0	0	0	0	0	0	0	0	0	0	0	0	0	0	0.109976	0	0	0	0.0139969	0	0.0139969	0	0.159965	0	0	0	1.44968	0.0139969	0.829817	0.829817	96.5788
21.0128	0.430262	0	0	50.2306	4.13252	0.260159	0.120073	0.260159	0.0690421	0	0	3.92239	2.57157	0.190116	0.330201	2.26138	0.120073	0	0	8.75534	2.02123	0.0520317	0.120073	0.0860525	0.0520317	0	0.0350214	0.860525	1.43087	0.0350214	0.640391
12.4885	0.24977	0	0	40.4628	7.10346	0.179835	0.209807	0.379651	0.0329697	0	0	6.87368	7.88275	0.049954	0.379651	1.7384	0.0169844	0	0	8.90181	3.5867	0.0169844	0.259761	0.0659393	0	0	0	2.57763	5.63482	0.098909	0.809255
3.48223	0.590378	0	0.0190122	14.2091	6.01385	0.130083	0.170109	0.940602	0.700448	0.0190122	0	11.3072	21.7139	0.360231	2.12136	0.450288	0.170109	0	0.0190122	3.51225	2.91186	0.0570365	0.0760487	0.320205	0.430275	0	0.0760487	4.97318	20.6132	0.210134	4.40282
0.480151	0.038012	0	0	1.98062	0.35011	0	0	1.06033	0.89028	0.019006	0.0480151	8.61271	15.6049	0.110035	1.06033	0.0860271	0.0290091	0	0	0.530167	0.220069	0	0.009523	0.530167	1.86059	0.019006	0.690217	4.49141	37.7119	0.460145	23.1073
0.0150068	0.0150068	0	0	0.380171	0.0300135	0.0300135	0	0.0900405	0.0750338	0	0.0150068	2.38107	4.52203	0.140063	1.40063	0	0	0	0	0.060027	0.060027	0	0.0900405	0.060027	0.180081	0.0150068	0.480216	1.72077	12.0054	0.500225	75.7341
0	0	0	0	0	0	0	0	0	0	0	0	0.0740133	0.420076	0.0490088	0.770139	0	0	0	0	0	0	0.0250045	0.300054	0	0	0	0.0740133	0.170031	2.40043	0.400072	95.3172
0.0180038	0	0	0	0.0360076	0	0	0	0	0	0	0	0.0360076	0.230048	0	0.590124	0	0	0	0	0	0.0890187	0	0.230048	0	0.0180038	0.0180038	0.0360076	0.0180038	1.97041	0.390082	96.3202
0	0	0	0	0	0	0	0	0	0	0	0	0.0720259	0.14005	0	0.580209	0	0	0	0	0	0.0480173	0	0.170061	0	0	0	0.0240086	0.14005	1.76063	0.430155	96.6348
0	0	0	0	0	0	0	0	0	0	0	0	0.0180067	0.0710263	0	0.660244	0	0	0	0	0.0530196	0.120044	0	0.35013	0	0	0	0.120044	0.0710263	2.36087	0.640237	95.5353
0	0	0	0	0	4.28828	0	1.42943	0	0	0	0	0	0	0	0	0	0	0	0	1.42943	18.5926	4.28828	69.972	0	0	0	0	0	0	0	0

## Sheet: Unit
CD107+IFN+IL2+Mip+TNF+	CD107+IFN+IL2+Mip+TNF-	CD107+IFN+IL2+Mip-TNF+	CD107+IFN+IL2+Mip-TNF-	CD107+IFN+IL2-Mip+TNF+	CD107+IFN+IL2-Mip+TNF-	CD107+IFN+IL2-Mip-TNF+	CD107+IFN+IL2-Mip-TNF-	CD107+IFN-IL2+Mip+TNF+	CD107+IFN-IL2+Mip+TNF-	CD107+IFN-IL2+Mip-TNF+	CD107+IFN-IL2+Mip-TNF-	CD107+IFN-IL2-Mip+TNF+	CD107+IFN-IL2-Mip+TNF-	CD107+IFN-IL2-Mip-TNF+	CD107+IFN-IL2-Mip-TNF-	CD107-IFN+IL2+Mip+TNF+	CD107-IFN+IL2+Mip+TNF-	CD107-IFN+IL2+Mip-TNF+	CD107-IFN+IL2+Mip-TNF-	CD107-IFN+IL2-Mip+TNF+	CD107-IFN+IL2-Mip+TNF-	CD107-IFN+IL2-Mip-TNF+	CD107-IFN+IL2-Mip-TNF-	CD107-IFN-IL2+Mip+TNF+	CD107-IFN-IL2+Mip+TNF-	CD107-IFN-IL2+Mip-TNF+	CD107-IFN-IL2+Mip-TNF-	CD107-IFN-IL2-Mip+TNF+	CD107-IFN-IL2-Mip+TNF-	CD107-IFN-IL2-Mip-TNF+	CD107-IFN-IL2-Mip-TNF-
1	1	1	1	1	1	1	1	1	1	1	1	1	1	1	1	0	0	0	0	0	0	0	0	0	0	0	0	0	0	0	0
1	1	1	1	1	1	1	1	0	0	0	0	0	0	0	0	1	1	1	1	1	1	1	1	0	0	0	0	0	0	0	0
1	1	1	1	0	0	0	0	1	1	1	1	0	0	0	0	1	1	1	1	0	0	0	0	1	1	1	1	0	0	0	0
1	1	0	0	1	1	0	0	1	1	0	0	1	1	0	0	1	1	0	0	1	1	0	0	1	1	0	0	1	1	0	0
1	0	1	0	1	0	1	0	1	0	1	0	1	0	1	0	1	0	1	0	1	0	1	0	1	0	1	0	1	0	1	0
5	4	4	3	4	3	3	2	4	3	3	2	3	2	2	1	4	3	3	2	3	2	2	1	3	2	2	1	2	1	1	0

## Sheet: Matrix
CD107+IFN+IL2+Mip+TNF+	CD107+IFN+IL2+Mip+TNF-	CD107+IFN+IL2+Mip-TNF+	CD107+IFN+IL2+Mip-TNF-	CD107+IFN+IL2-Mip+TNF+	CD107+IFN+IL2-Mip+TNF-	CD107+IFN+IL2-Mip-TNF+	CD107+IFN+IL2-Mip-TNF-	CD107+IFN-IL2+Mip+TNF+	CD107+IFN-IL2+Mip+TNF-	CD107+IFN-IL2+Mip-TNF+	CD107+IFN-IL2+Mip-TNF-	CD107+IFN-IL2-Mip+TNF+	CD107+IFN-IL2-Mip+TNF-	CD107+IFN-IL2-Mip-TNF+	CD107+IFN-IL2-Mip-TNF-	CD107-IFN+IL2+Mip+TNF+	CD107-IFN+IL2+Mip+TNF-	CD107-IFN+IL2+Mip-TNF+	CD107-IFN+IL2+Mip-TNF-	CD107-IFN+IL2-Mip+TNF+	CD107-IFN+IL2-Mip+TNF-	CD107-IFN+IL2-Mip-TNF+	CD107-IFN+IL2-Mip-TNF-	CD107-IFN-IL2+Mip+TNF+	CD107-IFN-IL2+Mip+TNF-	CD107-IFN-IL2+Mip-TNF+	CD107-IFN-IL2+Mip-TNF-	CD107-IFN-IL2-Mip+TNF+	CD107-IFN-IL2-Mip+TNF-	CD107-IFN-IL2-Mip-TNF+	CD107-IFN-IL2-Mip-TNF-
0	0	0	0	0	0	0	0	0	0	0	0	0	0	0	0	0	0	0	0	0	0	0	0	0	0	0	0	0	0	0	0
0	0	0	0	0	0	0	0	0	0	0	0	0	0	0	0	0	0	0	0	0	0	0	0	0	0	0	0	0	0	0	0
0	0	0	0	0	0	0	0	0	0	0	0	0	0	0	0	0	0	0	0	0	0	0	0	0	0	0	0	0	0	0	0
0	0	0	0	0	0	0	0	0	0	0	0	0	0	0	0	0	0	0	0	0	0	0	0	0	0	0	0	0	0	0	0
0	0	0	0	0	0	0	0	0	0	0	0	0	0	0	0	0	0	0	0	0	0	0	0	0	0	0	0	0	0	0	0
1	0.8	0.8	0.6	0.8	0.6	0.6	0.4	0.8	0.6	0.6	0.4	0.6	0.4	0.4	0.2	0.8	0.6	0.6	0.4	0.6	0.4	0.4	0.2	0.6	0.4	0.4	0.2	0.4	0.2	0.2	0

## Sheet: Result
CD107+IFN+IL2+Mip+TNF+	CD107+IFN+IL2+Mip+TNF-	CD107+IFN+IL2+Mip-TNF+	CD107+IFN+IL2+Mip-TNF-	CD107+IFN+IL2-Mip+TNF+	CD107+IFN+IL2-Mip+TNF-	CD107+IFN+IL2-Mip-TNF+	CD107+IFN+IL2-Mip-TNF-	CD107+IFN-IL2+Mip+TNF+	CD107+IFN-IL2+Mip+TNF-	CD107+IFN-IL2+Mip-TNF+	CD107+IFN-IL2+Mip-TNF-	CD107+IFN-IL2-Mip+TNF+	CD107+IFN-IL2-Mip+TNF-	CD107+IFN-IL2-Mip-TNF+	CD107+IFN-IL2-Mip-TNF-	CD107-IFN+IL2+Mip+TNF+	CD107-IFN+IL2+Mip+TNF-	CD107-IFN+IL2+Mip-TNF+	CD107-IFN+IL2+Mip-TNF-	CD107-IFN+IL2-Mip+TNF+	CD107-IFN+IL2-Mip+TNF-	CD107-IFN+IL2-Mip-TNF+	CD107-IFN+IL2-Mip-TNF-	CD107-IFN-IL2+Mip+TNF+	CD107-IFN-IL2+Mip+TNF-	CD107-IFN-IL2+Mip-TNF+	CD107-IFN-IL2+Mip-TNF-	CD107-IFN-IL2-Mip+TNF+	CD107-IFN-IL2-Mip+TNF-	CD107-IFN-IL2-Mip-TNF+	CD107-IFN-IL2-Mip-TNF-
2.24982	0	0	0	63.115	2.5438	0.0311975	0	0.0415967	0.0311975	0	0	1.94984	0.839933	0.0399968	0.0739941	0.0415967	0	0	0	2.35781	0.62795	0	0	0	0	0	0	0.291977	0.37797	0	0
0.619963	0.0415975	0	0	37.2778	5.73566	0	0.0207988	0	0	0	0	3.74978	3.45179	0.0399976	0.0819951	0	0	0	0	2.91583	1.83989	0.0599964	0.0619963	0	0	0	0	0.783953	2.85983	0.0103994	0
0.189975	0	0	0	12.9583	3.27557	0	0	0.247968	0.113985	0	0	10.6786	14.3581	0.0519932	0.187976	0	0	0	0	0.563927	0.551928	0	0.0125984	0	0	0	0	0.527931	3.49955	0	0
0.0639962	0	0	0	1.99188	0.725956	0	0	0.303982	0.0779953	0	0	11.0993	16.199	0	0.0379977	0	0	0	0	0.191988	0.0759954	0.0255985	0.0259984	0.0383977	0	0	0	0.535968	4.87971	0.0127992	0
0	0	0	0	0.067196	0	0	0.033598	0.067196	0.050397	0	0	1.25992	3.3598	0	0.151991	0	0	0	0	0	0.135992	0	0.049997	0	0	0	0	0.16799	3.69978	0	0
0	0	0	0	0	0	0	0	0.0271902	0	0	0	0.143948	0.811708	0	0.0599784	0	0	0	0	0	0.0135951	0	0.0339878	0	0	0	0.0339878	0.0271902	1.20357	0.0339878	0
0	0	0	0	0	0	0	0	0	0	0	0	0.0245941	0.0327921	0	0.147964	0	0	0	0	0	0	0.0479885	0.049988	0	0.0163961	0	0.0979765	0	0.131968	0	0
0	0	0	0	0.0296074	0	0	0.060015	0	0	0	0	0.0222056	0.0296074	0	0.104026	0	0	0	0	0	0.060015	0.0148037	0.184046	0	0	0	0.104026	0	0.222056	0.044011	0
0	0	0	0	0	0	0	0.022396	0	0	0	0	0	0.203963	0	0.169969	0	0	0	0	0.033594	0.0679878	0	0.101982	0	0	0	0.011198	0	0.293947	0.0679878	0
10.3944	0	0.0455754	0	43.8963	5.04927	0.953485	0.751594	0	0.0341815	0	0	1.15738	1.04743	0.227877	0.863534	0.271853	0	0	0	2.52464	1.04743	0.135927	0.101945	0	0	0	0	0.227877	0.397785	0.0559698	0
7.27189	0.0408106	0.0800208	0	34.649	4.72923	0.426111	0.488127	0	0.030608	0	0	1.5244	1.5444	0.304079	0.73219	0.408106	0	0.030608	0	4.97529	3.19283	0.100026	0.112029	0	0	0	0.0102027	0.368096	0.772201	0.0720187	0
2.44971	0.143983	0	0	23.2772	6.59921	0.0839899	0.091989	0.111987	0.0275967	0	0	1.43983	3.17562	0.0183978	0.313962	0.111987	0	0	0	5.62732	5.43935	0	0.0639923	0	0	0	0	0.755909	2.5197	0.0459945	0
0.410074	0.0440079	0.0216039	0	14.6426	3.97272	0.0330059	0.0108019	0.11202	0.0492089	0	0	5.94107	7.08127	0.0328059	0.0980176	0.11202	0	0	0	4.21876	1.51227	0	0.0320058	0.0162029	0	0	0.00540097	2.03637	4.66084	0.028005	0
0.0180011	0	0.0144009	0	0.784047	0.294018	0	0	0.0288017	0.0438026	0	0	1.00806	2.48415	0.0144009	0.0620037	0	0	0	0	0.144009	0.232014	0.00720043	0.0110007	0	0.0220013	0	0.0110007	0.648039	6.12037	0.0440026	0
0	0	0	0	0	0	0	0	0	0.0101966	0	0	0.0197935	0.0799736	0	0.0299901	0	0	0	0	0	0.0131956	0	0.0739756	0	0	0	0.0439855	0.0199934	0.765747	0.0659782	0
0	0	0	0.00899604	0	0.00899604	0	0	0	0	0	0	0.00899604	0.0119947	0	0.0117948	0	0	0	0.00599736	0	0	0	0.0239894	0	0.00599736	0	0.0419815	0	0.165927	0.0439806	0
0	0	0	0	0.00880035	0	0	0	0	0	0	0	0	0.00920037	0	0.0158006	0	0	0	0	0	0.00920037	0	0.0158006	0	0	0	0.0300012	0.00440018	0.136005	0.0480019	0
0	0	0	0	0	0	0.00719842	0	0	0	0	0	0	0.00959789	0	0.0195957	0	0	0	0	0	0	0	0.0195957	0	0	0	0.0359921	0	0.0619864	0.0399912	0
3.83	0	0.048	0	60.64	2.55	0.576	0.216	0	0	0	0	2.334	0.816	0.408	0.694	0.096	0	0	0	0.648	0.168	0.024	0.048	0	0	0	0	0.144	0.096	0	0
3.69	0	0	0	55.28	2.46	0.492	0.132	0.128	0	0	0	2.946	0.984	0.328	0.754	0	0	0	0	1.278	0.492	0	0.066	0	0	0	0	0.264	0.376	0.05	0
2.40101	0	0	0	45.5391	3.12131	0.0336141	0	0	0	0	0	3.28938	1.40859	0.292123	0.336141	0	0	0	0	3.99768	1.58867	0.0224094	0.0112047	0	0	0	0	0.760319	0.950399	0.0560235	0
0.149933	0	0	0	22.8697	2.60883	0	0.0195912	0.0783647	0	0	0	6.77695	3.41846	0.115948	0.205907	0	0	0	0	5.07372	1.09551	0.0391824	0.039982	0	0	0	0	3.30251	3.61837	0.0299865	0
0.0429875	0	0	0	1.91145	0.31191	0	0	0	0	0	0	4.00684	3.86688	0.017195	0.0439872	0	0	0	0	0.677803	0.119965	0	0.00859751	0	0	0	0	2.70322	9.49725	0.0259925	0
0	0	0	0	0.0271954	0.0203965	0	0.0135977	0	0.0203965	0	0	0.497915	0.759871	0.0135977	0.0279952	0	0	0	0	0.0203965	0.0275953	0	0.0419929	0	0	0	0.00679884	0.343942	4.31927	0.0339942	0
0	0	0	0	0	0	0	0	0	0.0155997	0	0	0.0473991	0.0315994	0	0.0157997	0	0	0	0	0	0.0103998	0	0.0259995	0	0	0	0.0779984	0.0211996	0.803984	0.283994	0
0	0	0	0	0.0191896	0.0143922	0	0	0	0	0	0	0	0	0.00959482	0.0191896	0	0	0	0	0	0.00959482	0	0.00959482	0	0	0	0.00479741	0	0.397785	0.119935	0
0	0	0	0	0	0	0	0.0155959	0	0	0	0	0	0	0	0.0399896	0	0	0	0	0	0	0	0.0699818	0	0	0	0.0155959	0.0155959	0.491872	0.131966	0
8.55914	0	0.0959904	0	55.5944	1.93781	0.0719928	0.09999	0.19998	0	0	0	2.82572	1.09189	0.147985	0.521948	0	0	0	0	1.33787	0.347965	0.0479952	0	0	0	0	0	0.39596	0.371963	0	0
5.26105	0	0	0	49.4499	2.04041	0.744149	0.184037	0.24805	0.090018	0	0	3.9908	1.85637	0.124025	0.494099	0.120024	0	0	0	2.41248	0.372074	0	0.154031	0	0	0	0	0.372074	0.618124	0.030006	0
1.18024	0	0	0	33.7668	2.07041	0.108022	0.144029	0.360072	0	0	0	7.08142	3.45669	0.0720144	0.454091	0	0	0	0	3.87077	1.23625	0	0	0	0	0	0	1.85637	1.87237	0	0
0.420277	0.0256169	0	0	10.1667	1.15276	0	0	0.336222	0.0960634	0	0	9.5463	5.56367	0.0520343	0.108071	0.0512338	0	0	0	2.77983	0.792523	0	0.0128085	0.057638	0.0256169	0	0	4.68309	5.40357	0.0128085	0
0.0139976	0	0	0	0.29595	0.0407931	0	0	0.0111981	0.0491916	0	0	1.21179	1.50774	0	0.0319946	0	0	0	0	0.155973	0.0719878	0	0.0319946	0.00839857	0.0379935	0	0.0619895	0.987832	5.55905	0.0459922	0
0	0.00879736	0	0	0	0	0	0	0	0	0	0	0.013196	0.0679796	0	0.00439868	0	0.00659802	0	0.00439868	0	0	0	0.0659802	0.00659802	0.013196	0	0.147956	0.0395881	0.681795	0.0919724	0
0	0	0	0	0	0	0	0	0	0	0	0	0.00659762	0.00439842	0	0.00439842	0	0	0	0	0	0	0	0.0299892	0	0.00439842	0	0.131952	0.00439842	0.231917	0.099964	0
0	0	0	0	0	0	0	0	0	0	0	0	0	0.0236106	0	0.00940423	0	0	0	0	0	0	0	0.0118053	0	0	0	0.124056	0	0.176079	0.0780351	0
0	0	0	0	0	0	0	0	0	0	0	0	0	0.0172064	0	0.0128047	0	0	0	0.00840311	0	0.00840311	0	0.132049	0	0	0.0172064	0.10804	0.00840311	0.228084	0.102038	0
0.160027	0.0328056	0	0	2.23238	2.02834	0	0	0.0800136	0.0366062	0	0	1.96833	4.32073	0.0400068	0.154026	0	0	0	0	1.07418	2.45242	0	0.0122021	0	0.00800136	0	0	1.13219	12.1421	0.00400068	0
0.0139922	0.0111937	0	0	0.415767	0.599664	0	0	0	0	0	0	0.69561	2.18678	0	0.0939474	0	0	0	0	0.527704	1.51915	0	0.00559687	0	0.0279843	0	0	0.959463	14.5119	0.0259854	0
0	0	0	0	0.0263931	0.0329914	0	0.00439886	0	0	0	0	0.107972	0.287925	0	0.0197949	0	0	0	0	0.143963	0.455881	0	0.00439886	0	0.0131966	0	0.00659828	0.491872	11.7369	0.0259932	0
0	0	0	0	0	0	0	0	0	0	0	0	0	0.00640192	0	0.00940282	0	0.00960288	0	0	0	0.0920276	0	0.040012	0	0.0124037	0	0.040012	0.0560168	2.3207	0.118035	0
0	0	0	0	0	0	0	0.00720288	0	0	0	0	0	0.00720288	0	0.0142057	0	0	0	0	0	0.0212085	0	0.0560224	0	0	0	0.0240096	0	0.832333	0.0880352	0
0	0	0	0	0	0	0	0	0	0	0	0	0	0	0	0.00899924	0	0	0	0	0	0.0207982	0.00259578	0.0279976	0	0.00759935	0	0.0193984	0.0155987	0.817931	0.0839929	0
0	0	0	0	0	0	0	0	0	0	0	0	0	0	0.00234375	0.0151984	0	0.00351563	0	0	0	0.00919903	0	0.0299968	0	0.00234375	0	0.00819913	0.0211978	0.817913	0.0719924	0
0	0	0	0	0	0	0	0	0	0	0	0.00257087	0	0	0	0.0167926	0	0	0	0	0	0.00519772	0.00257087	0.0339851	0	0	0	0.00899605	0.00759667	0.857624	0.0619728	0
0	0	0	0	0	0	0	0	0	0	0	0	0	0.00760274	0	0.0152055	0	0	0	0	0	0	0	0.0050018	0	0	0	0.0190068	0.00760274	0.758273	0.0480173	0
2.49875	0.0431784	0	0	12.7136	2.26687	0.113943	0.0327836	0.151924	0.065967	0	0	2.69265	1.72714	0.131934	0.369815	0.567716	0.0491754	0	0	11.7541	3.91404	0.043978	0.091954	0.0491754	0	0	0	3.92604	3.998	0.065967	0
0.340133	0.0184072	0	0	4.43373	2.02879	0.0546213	0.0272106	0.036014	0	0	0	1.8007	2.38093	0.0560218	0.336131	0.144056	0.0270105	0	0	7.02274	3.48536	0.0440172	0.0860336	0.0270105	0.0364142	0	0.00460179	3.12522	8.06314	0.0780304	0
0	0	0	0	0.392227	0.450261	0	0.010406	0	0	0	0	0.312181	1.41682	0.010406	0.130075	0	0	0	0	0.684397	0.952552	0.010406	0.0460267	0	0.0208121	0	0.010406	0.632367	10.266	0.0560325	0
0.0120035	0	0	0	0.0584169	0.0366106	0	0	0	0	0	0	0.0438127	0.228066	0	0.0360104	0	0.00720209	0	0.00480139	0.0366106	0.10403	0	0.0300087	0	0.0148043	0	0.024007	0.124036	4.02117	0.0480139	0
0	0	0	0	0	0.0102009	0	0	0	0	0	0	0.0306028	0.0640058	0	0.044004	0	0	0	0	0.0102009	0.0400036	0	0.0420038	0	0.0104009	0	0.0320029	0.0400036	2.10019	0.0860077	0
0	0	0	0	0	0	0	0	0	0	0	0	0	0.0147986	0	0.0147986	0	0	0	0	0.00556147	0.0259975	0.00370765	0.0359966	0	0	0	0.0379964	0.0259975	1.39987	0.0559947	0
0	0	0	0	0	0	0	0.003032	0	0	0	0	0.018	0.0152	0	0.0319999	0	0	0	0	0.00454799	0.018	0	0.0182	0	0.0331999	0	0.0459999	0.0272	1.674	0.0539999	0
0	0	0	0	0	0	0	0	0	0	0	0.00256842	0	0.0336054	0	0.0260042	0	0	0	0	0.00385262	0.0204033	0	0.00780126	0	0.00760123	0	0.0540087	0.0232037	1.72628	0.0380061	0
0	0	0	0	0	0	0	0	0	0	0	0	0	0.0236102	0.00236502	0.0300129	0	0	0	0	0	0.00960414	0	0.00820353	0	0.00480207	0	0.0190082	0.0120052	1.55467	0.0340147	0
4.63662	0.0791422	0	0	57.6379	6.35536	0.485645	0.315769	0.0263807	0	0	0	0.431685	0.487644	0.0799416	0.339752	0	0	0	0	1.06722	0.9593	0.00639533	0.0459664	0	0	0	0	0.0327761	0.239825	0.00659519	0
2.4697	0.175979	0	0.0119986	35.6757	13.8583	0.107987	0.275967	0	0	0	0.00799904	0.533936	1.54781	0.0323961	0.399952	0.0159981	0	0	0	1.00788	3.22361	0.0159981	0.137983	0	0	0	0	0.0243971	1.11787	0.00399952	0
0.820459	0.144081	0	0	15.4487	20.8917	0.0426239	0.396222	0.0424238	0.0210118	0	0	0.67838	3.45393	0.0356199	0.538301	0.0144081	0	0	0	0.882494	4.76267	0.0140078	0.138077	0	0	0	0	0.0440247	1.99912	0.0106059	0
0.279818	0.0959376	0	0	7.91486	11.6924	0.00659571	0.0131914	0.0351771	0.0587618	0	0	2.19457	8.99415	0.0175886	0.167891	0	0	0	0	0.911408	2.97407	0	0.0173887	0	0.00879428	0	0	0.315795	4.67696	0.0131914	0
0	0	0	0	0.488247	0.780395	0	0.00920465	0	0.013807	0	0	0.864437	4.24215	0.00312558	0.0680344	0	0	0	0	0.120061	0.408206	0	0.0460233	0	0.00312558	0	0.00156279	0.300152	7.10359	0.0380192	0
0	0	0	0	0.00338455	0.00507682	0	0	0.00338455	0	0	0	0.0306049	0.196032	0.00169227	0.0320052	0	0	0	0.00338455	0	0.0320052	0.00169227	0.068011	0	0	0	0.00340055	0.0168027	0.702113	0.0520084	0
0	0	0	0	0	0.00255114	0	0	0	0	0	0	0.00255114	0.0272121	0.00170076	0.0178079	0	0	0	0	0	0.00680303	0.00170076	0.0560249	0	0	0	0.00520232	0.00340151	0.214095	0.0560249	0
0	0	0	0	0	0	0	0	0	0	0	0	0.00780139	0.0136024	0	0.0128023	0	0.00257446	0	0	0.00257446	0.00680121	0.00171631	0.0240043	0	0	0	0.000858153	0.00680121	0.180032	0.0600107	0
0	0	0	0	0	0.00258094	0	0.00172063	0	0	0	0	0	0.0052019	0	0.0112041	0	0	0	0	0	0.0052019	0.00172063	0.0240088	0	0	0	0.00171863	0	0.146053	0.0420153	0
9.31739	0	0	0	47.6667	3.29308	0.809773	0.723797	0.0415884	0	0	0	1.02571	0.743792	0.267925	0.455872	0.0415884	0	0	0	2.45331	0.847763	0.103971	0.14396	0	0.0207942	0	0.0103971	0.455872	0.537849	0.0619826	0
6.10969	0.575971	0.0359982	0.0269987	33.3583	7.31963	0.245988	0.251987	0.143993	0.137993	0.0269987	0.0179991	1.51792	1.9719	0.0919954	0.515974	0.0359982	0.0539973	0	0	1.9259	2.0799	0.0559972	0.20799	0	0.0359982	0	0	0.451977	1.51992	0.0819959	0
1.43123	0.760654	0	0	11.2096	10.2688	0.054647	0.220189	0.048842	0.162139	0	0.024421	1.55534	5.96513	0.0600516	0.494425	0	0.072062	0	0	1.20704	3.16272	0.0120103	0.176151	0	0.0840723	0	0.0182157	0.280241	3.70318	0.0300258	0
0.369797	0.223877	0	0	3.67798	5.463	0	0	0.207886	0.56369	0	0.0227875	2.19479	11.2338	0	0.107941	0.0223877	0.050972	0	0	0.869522	1.32727	0	0.0219879	0.0167908	0.159912	0	0.0113937	0.7276	6.81625	0.0279846	0
0	0.00676167	0	0	0.0680168	0.0900222	0	0	0.0200049	0.0558138	0	0	0.150037	1.38834	0.00338083	0.0600148	0	0	0	0.00338083	0.0102025	0.104026	0	0.0580143	0	0.0560138	0	0.124031	0.0840207	3.36083	0.0880217	0
0	0	0	0	0	0	0	0	0	0	0	0	0.0234023	0.0960094	0	0.0300029	0	0.00584457	0	0	0	0.0388038	0.00760074	0.132013	0.00584457	0.0272027	0.00389638	0.158015	0.0232023	0.802078	0.10601	0
0	0	0	0	0	0	0	0	0	0	0	0	0	0.0120015	0	0.0104013	0	0	0	0	0.00442854	0.0236029	0.00880108	0.08201	0	0	0	0.192024	0.00295236	0.194024	0.0940115	0
0	0	0	0	0	0	0	0	0	0	0	0	0.00351075	0.0116025	0	0.00117025	0	0	0	0.00720154	0	0.00920197	0	0.0460099	0	0.00480103	0.0116025	0.182039	0.0023405	0.23205	0.070015	0
0	0	0	0	0	0	0	0.0017756	0	0	0	0	0	0.0017756	0	0.0151965	0	0	0	0.00719836	0	0.0123972	0.0017756	0.0519882	0	0.0107975	0.00519882	0.253942	0.0017756	0.127971	0.0939786	0
3.65963	0	0	0	47.1153	4.34957	0.527947	0.367963	0.0319968	0	0	0	1.28987	1.25587	0.271973	0.549945	0.0959904	0	0	0	2.91571	1.70383	0.079992	0.0559944	0	0	0	0	0.383962	0.883912	0.0479952	0
4.01072	0.16803	0.0328059	0	34.6462	6.36115	0.049809	0.132024	0	0	0	0	0.72013	1.52027	0.016403	0.372067	0.066412	0.0246044	0	0	3.3246	4.64084	0.033206	0.0580104	0	0	0	0	0.496089	1.80232	0.0340061	0
3.75041	0.224025	0	0	25.4428	6.06067	0.0150017	0.0304033	0.0200022	0	0	0	0.684075	1.52017	0.0204022	0.222024	0.18402	0.045605	0	0	4.10445	5.72063	0.0204022	0.172019	0	0.0520057	0	0.00500055	0.416046	2.94032	0.0260029	0
0.570399	0.080056	0	0	12.5688	5.06755	0	0.0136095	0.0272191	0.060042	0	0	1.76524	3.15021	0	0.060042	0.080056	0.0204143	0	0	3.53047	3.70259	0	0.0340238	0.0204143	0.0960672	0	0.00680476	0.920644	6.76474	0.020014	0
0.0630076	0	0	0	0.33604	0.114014	0.0126015	0	0	0.0378045	0	0	0.342041	1.14814	0	0.0126015	0	0.0126015	0	0.016802	0.050406	0.204024	0.00840101	0.0220026	0	0.184022	0	0.194023	0.372045	6.90083	0.136016	0
0	0.0127964	0	0	0	0	0	0	0	0	0	0	0	0.0559843	0	0.0219938	0	0	0	0	0.00959731	0.0191946	0.0127964	0.0599832	0	0.00639821	0.00639821	0.161955	0.0255928	0.725797	0.145959	0
0	0	0	0	0	0	0	0	0	0	0	0	0	0	0.00520031	0.0108006	0	0	0	0	0	0.00520031	0	0.0460028	0	0.0108006	0	0.230014	0.0108006	0.228014	0.188011	0
0	0	0	0	0	0	0	0.0112043	0	0	0	0	0	0.0112043	0	0.00560213	0	0	0	0	0	0.00560213	0	0.050019	0	0.0220084	0.0164062	0.268102	0.0112043	0.380144	0.150057	0
0	0	0	0	0	0	0	0	0	0	0	0	0	0	0	0.0219952	0	0	0	0.00559877	0	0.00559877	0	0.031993	0	0	0	0.289936	0.00559877	0.165963	0.165963	0
21.0128	0.34421	0	0	40.1845	2.47951	0.156095	0.0480293	0.208127	0.0414253	0	0	2.35344	1.02863	0.0760464	0.0660403	1.8091	0.0720439	0	0	5.2532	0.808493	0.0208127	0.0240146	0.0516315	0.0208127	0	0.00700427	0.34421	0.286175	0.00700427	0
12.4885	0.199816	0	0	32.3702	4.26208	0.107901	0.0839228	0.303721	0.0197818	0	0	4.12421	3.1531	0.0199816	0.0759301	1.39072	0.0101906	0	0	5.34109	1.43468	0.00679375	0.0519522	0.0395636	0	0	0	1.03105	1.12696	0.0197818	0
3.48223	0.472302	0	0.0114073	11.3673	3.60831	0.07805	0.0680435	0.752482	0.420269	0.0114073	0	6.78434	8.68556	0.144092	0.424272	0.360231	0.102065	0	0.00760487	2.10735	1.16475	0.0228146	0.0152097	0.192123	0.17211	0	0.0152097	1.98927	4.12264	0.0420269	0
0.480151	0.0304096	0	0	1.5845	0.210066	0	0	0.848267	0.534168	0.0114036	0.019206	5.16763	6.24196	0.0440139	0.212067	0.0688217	0.0174055	0	0	0.3181	0.0880277	0	0.0019046	0.3181	0.744234	0.00760239	0.138043	1.79657	7.54237	0.092029	0
0.0150068	0.0120054	0	0	0.304137	0.0180081	0.0180081	0	0.0720324	0.0450203	0	0.0060027	1.42864	1.80881	0.0560252	0.280126	0	0	0	0	0.0360162	0.0240108	0	0.0180081	0.0360162	0.0720324	0.0060027	0.0960432	0.68831	2.40108	0.100045	0
0	0	0	0	0	0	0	0	0	0	0	0	0.044408	0.16803	0.0196035	0.154028	0	0	0	0	0	0	0.0100018	0.0600108	0	0	0	0.0148027	0.0680122	0.480086	0.0800144	0
0.0180038	0	0	0	0.028806	0	0	0	0	0	0	0	0.0216045	0.0920193	0	0.118025	0	0	0	0	0	0.0356075	0	0.0460097	0	0.00720151	0.00720151	0.00720151	0.00720151	0.394083	0.0780164	0
0	0	0	0	0	0	0	0	0	0	0	0	0.0432156	0.0560202	0	0.116042	0	0	0	0	0	0.0192069	0	0.0340122	0	0	0	0.00480173	0.0560202	0.352127	0.086031	0
0	0	0	0	0	0	0	0	0	0	0	0	0.010804	0.0284105	0	0.132049	0	0	0	0	0.0318118	0.0480178	0	0.0700259	0	0	0	0.0240089	0.0284105	0.472175	0.128047	0
0	0	0	0	0	2.57297	0	0.571771	0	0	0	0	0	0	0	0	0	0	0	0	0.857657	7.43703	1.71531	13.9944	0	0	0	0	0	0	0	0
