# Supplementary material for: Pathogen-Specific T Cell Polyfunctionality Is a Correlate of T Cell Efficacy and Immune Protection
Source: PLoS One. 2015 Jun 5;10(6):e0128714. doi: 10.1371/journal.pone.0128714 (PMC4457486; doi:10.1371/journal.pone.0128714)
Supplement: S2 Table — The dynamic table automatically calculate polyfunctionality index values for each sample upon modification of q- and φ-values. Further explanation can be found in the abbreviation datasheet included. (XLSX) [file pone.0128714.s004.xlsx]

## Sheet: PI_Output
Funky Cells Data Miner
Produced by Funky Cells
Copyright : Funky Cells
www.FunkyCells.com
Clear memory stored in workbook and deletes worksheet.
Standard delete function will not clear memory, which may result in large file size.
User : Martin Larsen, Funky Cells
Analysis Date : 02-20-2015
Source Worksheet : Sheet1
					Categories			Variables
Parameters	Weights			Sample #	Experiment Date	Group	Route	Day of Challenge	Mean Lesion Size at Peak	Response Size	P_Index
q	1			1	2004-12-30	PBS	N/A	28	3.47857	0.0023953	37.934
IFNg	0			2	2004-12-30	PBS	N/A	28	3.47857	0.0023168	37.2928
IL2	0			3	2004-12-30	PBS	N/A	28	3.47857	0.00180988	34.2541
TNFa	0			4	2004-12-30	PBS	N/A	28	3.47857	0.00201092	39.4828
				5	2004-12-30	10000000000	IM	28	3.06286	0.0114291	48.3826
Overlay	Sum	Ignore		6	2004-12-30	10000000000	IM	28	3.06286	0.0107422	54.2167
		---		7	2004-12-30	10000000000	IM	28	3.06286	0.0160994	54.1408
				8	2004-12-30	10000000000	IM	28	3.06286	0.010332	59.9819
				9	2004-12-30	10000000	IM	28	2.52714	0.0061195	62.4741
				10	2004-12-30	10000000	IM	28	2.52714	0.0105805	69.1864
				11	2004-12-30	10000000	IM	28	2.52714	0.00917103	63.3229
				12	2004-12-30	10000000	IM	28	2.52714	0.00744	63.0376
				13	2004-12-30	10000000	SQ	28	0.533571	0.0102651	65.6925
				14	2004-12-30	10000000	SQ	28	0.533571	0.0115548	66.3932
				15	2004-12-30	10000000	SQ	28	0.533571	0.01549	70.7768
				16	2004-12-30	10000000	SQ	28	0.533571	0.01036	71.686
				17	2004-12-30	1e10 Empty	N/A	28	2.825	0.00185686	35.667
				18	2004-12-30	1e10 Empty	N/A	28	2.825	0.0010749	50.9412
				19	2004-12-30	1e10 Empty	N/A	28	2.825	0.0009238	43.0937
				20	2004-12-30	1e10 Empty	N/A	28	2.825	0.00271089	35.1777
				21	2004-12-30	MML	SQ	28	0.683333	0.0102553	72.6599
				22	2004-12-30	MML	SQ	28	0.683333	0.00849379	70.0571
				23	2004-12-30	MML	SQ	28	0.683333	0.0139558	74.9403
				24	2004-12-30	MML	SQ	28	0.683333	0.01529	76.8563
				25	2004-12-30	MML	IM	28	2.60214	0.0023813	73.244
				26	2004-12-30	MML	IM	28	2.60214	0.0038352	57.0192
				27	2004-12-30	MML	IM	28	2.60214	0.00493965	68.691
				28	2004-12-30	MML	IM	28	2.60214	0.0093738	70.1878
				29	2005-11-22	PBS	N/A	28	3.25667	0.00492799	38.5184
				30	2005-11-22	PBS	N/A	28	3.25667	0.005255	41.3765
				31	2005-11-22	PBS	N/A	28	3.25667	0.00495707	37.1285
				32	2005-11-22	10000000000	IM	28	1.50083	0.009166	49.389
				33	2005-11-22	10000000000	IM	28	1.50083	0.009846	53.223
				34	2005-11-22	10000000000	IM	28	1.50083	0.008286	52.7838
				35	2005-11-22	10000000	IM	28	1.31	0.009363	68.9095
				36	2005-11-22	10000000	IM	28	1.31	0.012123	70.2686
				37	2005-11-22	10000000	IM	28	1.31	0.011293	70.4448
				38	2005-11-22	10000000000	SQ	28	2.06917	0.007165	53.0495
				39	2005-11-22	10000000000	SQ	28	2.06917	0.008205	47.7473
				40	2005-11-22	10000000000	SQ	28	2.06917	0.007195	54.6352
				41	2005-11-22	10000000	SQ	28	1.35417	0.0086239	66.0755
				42	2005-11-22	10000000	SQ	28	1.35417	0.0148137	75.0512
				43	2005-11-22	10000000	SQ	28	1.35417	0.00637617	73.2894
				44	2005-11-22	MML	SQ	28	1.38583	0.0051648	58.8574
				45	2005-11-22	MML	SQ	28	1.38583	0.0200957	77.1496
				46	2005-11-22	MML	SQ	28	1.38583	0.011976	72.7065
				47	2005-09-07	PBS	N/A	28	2.70714	0.0003057	49.5039
				48	2005-09-07	PBS	N/A	28	2.70714	0.00110053	46.9804
				49	2005-09-07	PBS	N/A	28	2.70714	0.0006364	47.0983
				50	2005-09-07	10000000000	IM	28	2.16429	0.00622839	52.1104
				51	2005-09-07	10000000000	IM	28	2.16429	0.0062385	58.171
				52	2005-09-07	10000000000	IM	28	2.16429	0.0038721	55.5616
				53	2005-09-07	10000000	IM	28	0.672143	0.004859	71.3041
				54	2005-09-07	10000000	IM	28	0.672143	0.0028909	65.9287
				55	2005-09-07	10000000	IM	28	0.672143	0.00268889	81.6165
				56	2005-09-07	10000000000	SQ	28	1.10214	0.0042204	55.6803
				57	2005-09-07	10000000000	SQ	28	1.10214	0.0019705	45.8428
				58	2005-09-07	10000000000	SQ	28	1.10214	0.006778	52.5475
				59	2005-09-07	10000000	SQ	28	0.429167	0.00267451	65.9812
				60	2005-09-07	10000000	SQ	28	0.429167	0.00564942	69.882
				61	2005-09-07	10000000	SQ	28	0.429167	0.011185	79.7348
				62	2005-09-07	10000000000	IM	10	0.7475	0.01178	55.9706
				63	2005-09-07	10000000000	IM	10	0.7475	0.01276	54.5193
				64	2005-09-07	10000000000	IM	10	0.7475	0.00997	60.0802
				65	2005-09-07	10000000	IM	10	0.593571	0.00127856	56.2394
				66	2005-09-07	10000000	IM	10	0.593571	0.00403784	71.8673
				67	2005-09-07	10000000	IM	10	0.593571	0.0030678	73.6206
				68	2005-09-07	10000000000	SQ	10	0.598571	0.003122	54.9221
				69	2005-09-07	10000000000	SQ	10	0.598571	0.006712	56.1879
				70	2005-09-07	10000000000	SQ	10	0.598571	0.007332	54.8463
				71	2005-09-07	10000000	SQ	10	0.189286	0.003402	72.4476
				72	2005-09-07	10000000	SQ	10	0.189286	0.0030372	67.1057
				73	2005-09-07	10000000	SQ	10	0.189286	0.003731	77.0392
				74	2006-06-06	PBS	N/A	28	3.00667	0.000289078	66.6667
				75	2006-06-06	PBS	N/A	28	3.00667	0.000309979	56.9892
				76	2006-06-06	PBS	N/A	28	3.00667	0.000199264	66.1984
				77	2006-06-06	10000000000	IM	28	2.89	0.00345246	66.8501
				78	2006-06-06	10000000000	IM	28	2.89	0.00354619	67.3152
				79	2006-06-06	10000000000	IM	28	2.89	0.0033282	65.3548
				80	2006-06-06	10000000	IM	28	2.112	0.0049841	81.1327
				81	2006-06-06	10000000	IM	28	2.112	0.0039986	78.946
				82	2006-06-06	10000000	IM	28	2.112	0.00374138	82.2822
				83	2006-06-06	10000000	SQ	28	1.715	0.009143	83.5065
				84	2006-06-06	10000000	SQ	28	1.715	0.0132119	85.5597
				85	2006-06-06	10000000	SQ	28	1.715	0.0081529	81.5039
				86	2006-06-06	10000000000	IM	10	1.90833	0.016442	57.0754
				87	2006-06-06	10000000000	IM	10	1.90833	0.021852	57.3296
				88	2006-06-06	10000000000	IM	10	1.90833	0.014132	64.683
				89	2006-06-06	10000000	IM	10	1.232	0.009192	84.5155
				90	2006-06-06	10000000	IM	10	1.232	0.00905974	86.059
				91	2006-06-06	10000000	IM	10	1.232	0.00506154	82.6814
				92	2006-06-06	10000000	SQ	10	1.25	0.0053659	86.7068
				93	2006-06-06	10000000	SQ	10	1.25	0.00309384	73.1967
				94	2006-06-06	10000000	SQ	10	1.25	0.00475359	86.3424
				95	2006-06-06	1e7 Empty	N/A	28	3.12	0.000264219	33.5099
				96	2006-06-06	1e7 Empty	N/A	28	3.12	0.000409876	52.8455
				97	2006-06-06	1e7 Empty	N/A	28	3.12	0.00029055	99.8624
				98	2006-06-06	MML	SQ	28	2.23083	0.002179	77.3749
				99	2006-06-06	MML	SQ	28	2.23083	0.00212195	67.8746
				100	2006-06-06	MML	SQ	28	2.23083	0.00266357	70.362
			Experiment Date	(All)
			Sample #	(All)
			Average of P_Index
			Group	Route	Total
			10000000	IM	72.8335
				SQ	74.6301
			10000000 Total		73.7318
			10000000000	IM	57.2179
				SQ	52.8288
			10000000000 Total		55.8071
			MML	IM	67.2855
				SQ	71.8839
			MML Total		70.5701
			Grand Total		66.9048
#NAME?	#NAME?	#NAME?	#NAME?

## Sheet: Abbreviations
Group
MML	Leish-111f, a recombinant leishmanial polyprotein
10000000000	viral particles of replication-deficient adenovirus expressing MML
10000000	viral particles of replication-deficient adenovirus expressing MML
1e10 Empty	viral particles of replication-deficient adenovirus NOT expressing MML
Route
IM	Intramuscular
SQ	Subcutaneous
Mean Lesion Size at Peak in millimeters
Response size: The frequency of CD4+ T cells producing cytokine(s) upon stimulation with Leishmania major

## Sheet: Source
IFNg+IL2+TNFa+	IFNg+IL2+TNFa-	IFNg+IL2-TNFa+	IFNg+IL2-TNFa-	IFNg-IL2+TNFa+	IFNg-IL2+TNFa-	IFNg-IL2-TNFa+	IFNg-IL2-TNFa-
1.8912	0	0	12.107	10.0196	0.834968	75.1472	0
3.38398	0	3.38398	16.4019	1.72652	1.72652	73.3771	0
0	0	0	19.8895	2.76243	0	77.3481	0
0	0	2.03879	11.9344	16.4097	0	69.6171	0
9.62455	1.66242	23.6239	38.9357	0.612472	0.167117	25.3738	0
18.6182	1.30327	23.2727	29.3236	0.837817	0.579025	26.0654	0
13.0435	1.30435	32.2981	34.472	2.73292	0	16.1491	0
21.2931	1.16144	30.0039	18.8734	6.19435	1.1808	21.2931	0
35.9506	0.65038	13.5632	10.295	1.3073	0.648746	37.5848	0
38.7505	0.758943	27.0309	12.4758	2.26832	0.757998	17.9576	0
31.62	0.560438	15.9191	8.94084	10.2493	0	32.7104	0
32.2581	0	23.6559	12.3656	0.94086	2.55376	28.2258	0
34.0948	0.63806	28.25	15.9758	0	2.53276	18.5086	0
31.1559	0.951985	32.0213	13.3278	3.89449	0.474262	18.1743	0
38.7347	1.61394	31.6333	6.06843	1.61394	0.968367	19.3673	0
43.4363	1.1583	18.3398	11.0039	8.68726	0	17.3745	0
0	0	7.00092	15.0789	0	2.52571	75.3945	0
7.80538	0	15.8154	5.58191	21.3973	12.1872	37.2128	0
4.55726	9.11453	4.55726	16.2373	6.49491	4.91448	54.1243	0
0	0	5.53301	5.53301	0	4.09443	84.8395	0
43.1357	0	25.9555	4.68019	5.75273	0	20.4758	0
39.1317	0.452063	19.5658	1.88359	11.8902	0	27.0767	0
45.3138	0	25.5231	0.429923	8.67011	0	20.0631	0
50.5167	0.28777	17.4101	5.7554	11.8378	0.457816	13.7345	0
41.9833	1.7591	17.633	0	16.3735	5.45783	16.7933	0
22.4239	2.48227	18.7735	0.521485	4.95411	3.91114	46.9337	0
32.3887	0	11.7409	0	29.5547	4.04858	22.2672	0
40.5385	0.469393	15.5753	2.34697	13.4417	0.957989	26.6701	0
0.574235	0	0	3.24656	14.4066	0	81.7726	0
2.15033	0.540438	0.0685062	3.23501	19.2198	3.8059	70.98	0
0.548697	0	0	5.85008	10.2881	4.03454	79.2786	0
11.1608	2.29108	9.04429	20.4451	14.5101	0.98189	41.5667	0
17.4995	2.5391	11.6697	20.0488	10.4611	1.1172	36.6646	0
15.9667	3.01714	10.9703	20.2028	12.4306	2.29302	35.1195	0
42.0912	2.34967	8.12774	8.76856	12.0688	0.747624	25.8464	0
47.3563	1.64976	5.94737	9.65933	8.49625	0.329951	26.5611	0
41.9818	3.71912	10.9891	8.24404	12.6627	0.0885504	22.3147	0
19.1626	1.06071	7.06211	20.7955	12.7006	2.93091	36.2875	0
9.17733	3.3638	9.21389	32.7849	12.3096	3.90006	29.2505	0
16.303	4.39194	7.31063	19.319	19.5969	5.28145	27.7971	0
38.7852	1.54167	5.55234	5.78417	13.5621	0	34.7745	0
48.2284	1.10009	18.3505	7.55214	9.24614	0	15.5227	0
49.3335	1.30155	6.25686	5.94323	13.6428	0	23.522	0
22.4597	0.209108	4.91791	9.68092	26.5257	0.968092	35.2385	0
53.5427	0.408537	7.18547	3.08518	16.7694	0	19.0087	0
41.4162	0.935204	8.71743	1.58651	25.6346	3.17301	18.5371	0
0.850507	0	10.8276	26.1694	35.983	0	26.1694	0
0	2.75304	2.75304	0	35.4352	49.0641	9.99455	0
15.1477	0	0	34.5695	10.9994	14.142	25.1414	0
10.7567	0.49288	26.1371	43.0266	8.1879	0	11.3988	0
20.8383	0.16831	19.6842	26.9296	12.9839	1.60295	17.7927	0
19.8859	2.17195	21.1255	22.7267	3.61561	9.55554	20.9189	0
41.6958	2.88125	21.8769	15.0237	5.7625	0.205804	12.554	0
38.9498	2.1412	10.4812	6.57235	7.26417	6.91826	27.673	0
56.7497	0	20.5653	10.7847	10.7847	1.11566	0	0
21.5382	0.744005	18.7186	30.8028	4.50194	5.92361	17.7708	0
13.1439	0.0761228	2.02994	27.4042	9.13474	10.1497	38.0614	0
15.7716	1.75568	18.8846	33.9333	5.45884	6.34405	17.8519	0
39.8175	1.29734	17.0113	20.9369	0	7.85135	13.0856	0
36.5487	0	36.5487	7.07965	0	3.71681	16.1062	0
54.2244	1.02816	25.6147	2.50335	4.11265	0.804649	11.7121	0
13.5823	2.63158	32.5976	29.2869	5.51783	2.4618	13.9219	0
10.9718	1.17555	34.0125	26.2539	6.42633	0.470219	20.6897	0
21.0632	2.60782	31.4945	23.5707	4.01204	1.80542	15.4463	0
16.4229	2.40088	33.4715	0	0	0	47.7047	0
44.5765	6.19118	12.8281	2.97177	7.42942	0	26.003	0
48.895	3.22055	17.2436	5.54143	2.60773	5.8674	16.6243	0
14.8302	3.61947	22.8379	37.7963	8.6483	3.61947	8.6483	0
17.4762	5.25924	20.4559	26.5197	7.89631	6.74911	15.6436	0
14.6345	4.13257	26.9094	27.0049	4.22804	7.40589	15.6847	0
43.2099	3.55673	21.7813	6.46678	5.58495	0.293945	19.1064	0
38.5223	1.88331	13.17	18.7673	9.21902	0.658501	17.7795	0
52.8277	0	17.4216	3.48432	8.04074	1.87617	16.3495	0
0	13.6584	6.81189	0	79.5297	0	0	0
0	0	0	0	70.9677	0	29.0323	0
30.4064	12.6944	0	26.7938	25.0878	0	5.01756	0
32.4094	1.84493	26.0666	19.9844	7.81997	0	11.8748	0
37.1937	1.61577	23.9686	19.7389	1.97389	0	15.5091	0
30.6126	0.591823	22.2309	15.0209	12.0167	0	19.5271	0
62.5991	1.04532	14.5463	2.34746	2.60829	1.6051	15.2485	0
58.0203	0.415145	13.1296	8.92812	7.25254	2.0007	10.2536	0
64.6713	0	17.504	2.85943	0	0	14.9653	0
65.2959	1.33435	16.406	3.51088	2.18747	0.65624	10.6092	0
67.1309	0.923333	19.6776	3.11057	1.81639	0	7.34125	0
64.6396	1.12721	11.2843	2.34272	2.82108	0.981246	16.8038	0
17.881	2.43888	28.5853	35.7682	4.43985	1.09476	9.792	0
17.5728	2.38422	29.7456	30.1162	4.71353	2.15083	13.3169	0
30.7104	1.84687	26.1817	24.632	4.59949	2.75969	9.26974	0
69.4082	0.326371	9.29069	4.98259	5.11314	1.19669	9.68233	0
72.6109	0.662105	6.55484	3.50916	5.73825	0	10.9247	0
62.821	2.3706	18.2537	5.0968	1.77795	0	9.67997	0
73.2403	1.71267	10.6226	3.2427	1.30453	0	9.87719	0
49.4521	0	14.868	3.035	5.8179	6.46433	20.3626	0
72.1513	0	13.4626	1.97522	1.26212	0	11.1487	0
0	0	0.529701	8.6644	0	18.9179	71.888	0
29.2683	0	0	0	0	0	70.7317	0
99.7935	0	0	0.206469	0	0	0	0
55.0711	0.917852	5.46122	0	15.6035	1.37678	21.5695	0
42.4108	0	6.07888	4.38716	12.7232	0	34.3999	0
48.8043	0	7.09539	2.05353	6.3821	4.50501	31.1597	0

## Sheet: Unit
IFNg+IL2+TNFa+	IFNg+IL2+TNFa-	IFNg+IL2-TNFa+	IFNg+IL2-TNFa-	IFNg-IL2+TNFa+	IFNg-IL2+TNFa-	IFNg-IL2-TNFa+	IFNg-IL2-TNFa-
1	1	1	1	0	0	0	0
1	1	0	0	1	1	0	0
1	0	1	0	1	0	1	0
3	2	2	1	2	1	1	0

## Sheet: Matrix
IFNg+IL2+TNFa+	IFNg+IL2+TNFa-	IFNg+IL2-TNFa+	IFNg+IL2-TNFa-	IFNg-IL2+TNFa+	IFNg-IL2+TNFa-	IFNg-IL2-TNFa+	IFNg-IL2-TNFa-
0	0	0	0	0	0	0	0
0	0	0	0	0	0	0	0
0	0	0	0	0	0	0	0
1	0.666667	0.666667	0.333333	0.666667	0.333333	0.333333	0

## Sheet: Result
IFNg+IL2+TNFa+	IFNg+IL2+TNFa-	IFNg+IL2-TNFa+	IFNg+IL2-TNFa-	IFNg-IL2+TNFa+	IFNg-IL2+TNFa-	IFNg-IL2-TNFa+	IFNg-IL2-TNFa-
1.8912	0	0	4.03568	6.67975	0.278323	25.0491	0
3.38398	0	2.25599	5.46731	1.15101	0.575506	24.459	0
0	0	0	6.62983	1.84162	0	25.7827	0
0	0	1.35919	3.97812	10.9398	0	23.2057	0
9.62455	1.10828	15.7493	12.9786	0.408314	0.0557058	8.45794	0
18.6182	0.868847	15.5151	9.77453	0.558545	0.193008	8.68847	0
13.0435	0.869565	21.5321	11.4907	1.82195	0	5.38302	0
21.2931	0.774293	20.0026	6.29113	4.12957	0.393599	7.09769	0
35.9506	0.433587	9.04213	3.43165	0.871531	0.216249	12.5283	0
38.7505	0.505962	18.0206	4.15859	1.51222	0.252666	5.98585	0
31.62	0.373625	10.6127	2.98028	6.83284	0	10.9035	0
32.2581	0	15.7706	4.12186	0.62724	0.851254	9.4086	0
34.0948	0.425373	18.8333	5.32528	0	0.844252	6.16953	0
31.1559	0.634657	21.3475	4.4426	2.59632	0.158087	6.05809	0
38.7347	1.07596	21.0889	2.02281	1.07596	0.322789	6.45578	0
43.4363	0.772201	12.2265	3.66795	5.79151	0	5.79151	0
0	0	4.66728	5.0263	0	0.841905	25.1315	0
7.80538	0	10.5436	1.86064	14.2649	4.06239	12.4043	0
4.55726	6.07635	3.03818	5.41243	4.32994	1.63816	18.0414	0
0	0	3.68868	1.84434	0	1.36481	28.2798	0
43.1357	0	17.3037	1.56006	3.83515	0	6.82527	0
39.1317	0.301375	13.0439	0.627865	7.92679	0	9.02555	0
45.3138	0	17.0154	0.143308	5.78007	0	6.68769	0
50.5167	0.191847	11.6067	1.91847	7.89187	0.152605	4.57816	0
41.9833	1.17273	11.7553	0	10.9157	1.81928	5.59777	0
22.4239	1.65485	12.5156	0.173828	3.30274	1.30371	15.6446	0
32.3887	0	7.82726	0	19.7031	1.34953	7.4224	0
40.5385	0.312929	10.3836	0.782322	8.96115	0.31933	8.89003	0
0.574235	0	0	1.08219	9.60439	0	27.2575	0
2.15033	0.360292	0.0456708	1.07834	12.8132	1.26863	23.66	0
0.548697	0	0	1.95003	6.85871	1.34485	26.4262	0
11.1608	1.52738	6.02953	6.81504	9.67343	0.327297	13.8556	0
17.4995	1.69273	7.77981	6.68292	6.97407	0.372402	12.2215	0
15.9667	2.01142	7.31354	6.73425	8.28707	0.764341	11.7065	0
42.0912	1.56645	5.41849	2.92285	8.04585	0.249208	8.61547	0
47.3563	1.09984	3.96492	3.21978	5.66416	0.109984	8.85369	0
41.9818	2.47941	7.32607	2.74801	8.44181	0.0295168	7.43824	0
19.1626	0.707141	4.70807	6.93184	8.46709	0.976971	12.0958	0
9.17733	2.24254	6.1426	10.9283	8.20638	1.30002	9.75015	0
16.303	2.92796	4.87375	6.43966	13.0646	1.76048	9.26569	0
38.7852	1.02778	3.70156	1.92806	9.04138	0	11.5915	0
48.2284	0.733392	12.2337	2.51738	6.16409	0	5.17424	0
49.3335	0.867702	4.17124	1.98108	9.09519	0	7.84068	0
22.4597	0.139405	3.2786	3.22697	17.6838	0.322697	11.7462	0
53.5427	0.272358	4.79032	1.02839	11.1796	0	6.33622	0
41.4162	0.623469	5.81162	0.528835	17.0897	1.05767	6.17902	0
0.850507	0	7.21841	8.72315	23.9887	0	8.72315	0
0	1.83536	1.83536	0	23.6235	16.3547	3.33152	0
15.1477	0	0	11.5232	7.33291	4.71402	8.38047	0
10.7567	0.328586	17.4247	14.3422	5.4586	0	3.79962	0
20.8383	0.112206	13.1228	8.97652	8.65593	0.534316	5.93091	0
19.8859	1.44797	14.0837	7.57556	2.41041	3.18518	6.97296	0
41.6958	1.92083	14.5846	5.00789	3.84167	0.0686012	4.18467	0
38.9498	1.42747	6.98744	2.19078	4.84278	2.30609	9.22435	0
56.7497	0	13.7102	3.59489	7.18979	0.371885	0	0
21.5382	0.496004	12.4791	10.2676	3.0013	1.97454	5.92361	0
13.1439	0.0507485	1.35329	9.13474	6.08982	3.38324	12.6871	0
15.7716	1.17045	12.5898	11.3111	3.63922	2.11468	5.95062	0
39.8175	0.864895	11.3408	6.97898	0	2.61712	4.36186	0
36.5487	0	24.3658	2.35988	0	1.23894	5.36873	0
54.2244	0.685442	17.0764	0.834451	2.74177	0.268216	3.90404	0
13.5823	1.75439	21.7317	9.76231	3.67855	0.8206	4.64063	0
10.9718	0.783699	22.675	8.75131	4.28422	0.15674	6.89655	0
21.0632	1.73855	20.9963	7.8569	2.67469	0.601805	5.14878	0
16.4229	1.60058	22.3143	0	0	0	15.9016	0
44.5765	4.12746	8.55209	0.990589	4.95295	0	8.66766	0
48.895	2.14703	11.4958	1.84714	1.73849	1.9558	5.54143	0
14.8302	2.41298	15.2253	12.5988	5.76553	1.20649	2.88277	0
17.4762	3.50616	13.6373	8.83989	5.2642	2.2497	5.21454	0
14.6345	2.75505	17.9396	9.00164	2.81869	2.46863	5.22822	0
43.2099	2.37115	14.5209	2.15559	3.7233	0.0979816	6.3688	0
38.5223	1.25554	8.78002	6.25576	6.14601	0.2195	5.92651	0
52.8277	0	11.6144	1.16144	5.36049	0.625391	5.44983	0
0	9.10558	4.54126	0	53.0198	0	0	0
0	0	0	0	47.3118	0	9.67742	0
30.4064	8.46295	0	8.93126	16.7252	0	1.67252	0
32.4094	1.22996	17.3777	6.66145	5.21331	0	3.95825	0
37.1937	1.07718	15.9791	6.57963	1.31593	0	5.16971	0
30.6126	0.394548	14.8206	5.00696	8.01114	0	6.50905	0
62.5991	0.696883	9.6975	0.782488	1.73886	0.535035	5.08283	0
58.0203	0.276764	8.75306	2.97604	4.83503	0.6669	3.41786	0
64.6713	0	11.6693	0.953144	0	0	4.98842	0
65.2959	0.889569	10.9373	1.17029	1.45831	0.218747	3.5364	0
67.1309	0.615555	13.1184	1.03686	1.21093	0	2.44708	0
64.6396	0.751471	7.52289	0.780908	1.88072	0.327082	5.60128	0
17.881	1.62592	19.0569	11.9227	2.9599	0.364919	3.264	0
17.5728	1.58948	19.8304	10.0387	3.14235	0.716944	4.43895	0
30.7104	1.23125	17.4545	8.21068	3.06633	0.919898	3.08991	0
69.4082	0.217581	6.19379	1.66086	3.40876	0.398898	3.22744	0
72.6109	0.441404	4.3699	1.16972	3.8255	0	3.64158	0
62.821	1.5804	12.1691	1.69893	1.1853	0	3.22666	0
73.2403	1.14178	7.08176	1.0809	0.869689	0	3.2924	0
49.4521	0	9.91198	1.01167	3.8786	2.15478	6.78755	0
72.1513	0	8.97509	0.658407	0.841414	0	3.71625	0
0	0	0.353134	2.88813	0	6.30597	23.9627	0
29.2683	0	0	0	0	0	23.5772	0
99.7935	0	0	0.0688231	0	0	0	0
55.0711	0.611901	3.64081	0	10.4023	0.458926	7.18984	0
42.4108	0	4.05259	1.46239	8.48216	0	11.4666	0
48.8043	0	4.73026	0.684512	4.25473	1.50167	10.3866	0
